# Supplementary material for: Teachers’ visual processing of children’s off-task behaviors in class: A comparison between teachers and student teachers
Source: PLoS One. 2021 Nov 3;16(11):e0259410. doi: 10.1371/journal.pone.0259410 (PMC8565755; doi:10.1371/journal.pone.0259410)
Supplement: S1 Data — (XLSX) [file pone.0259410.s001.xlsx]

## Sheet: Sheet1
Participant Teacher : 1 Student teacher : 0	Gender Man : 1 Woman : 2	Age	Teaching experience (years)	Noticed Yes: 1 No: 2	V1 Accuracy 0 : Incorrect 1 : Correct	First-half (Not on AOI) : Fixation Count	First-half (Not on AOI) : FL per FC	Second-half (Not on AOI) : Fixation Count	Second-half (Not on AOI) : FL per FC	First-half (AOI) : Fixation Count	First-half (AOI) : FL per FC	Second-half (AOI) : Fixation Count	Second-half (AOI) : FL per FC
0	2	20	0	2	0	45	0.5178	12	0.39275	2	0.5495	4	1.0785
0	2	20	0	1	1	52	0.41925	28	0.399714	4	0.43725	1	0.117
0	2	21	0	2	0	42	0.585833	2	0.7995	2	0.1975	6	0.811
0	2	20	0	2	0	47	0.462106	6	0.61	4	0.52875	4	0.2915
0	2	20	0	2	0	49	0.459898	29	0.422138	3	0.261	4	0.5165
0	2	21	0	2	0	58	0.409224	16	0.359187	3	0.421667	7	0.502143
0	2	20	0	1	1	55	0.435509	16	0.397688	1	0.25	6	0.6275
0	2	20	0	2	0	27	0.887074	18	0.792056	1	0.466	2	0.483
0	1	21	0	1	1	41	0.530878	7	0.540714	4	0.6085	5	0.7394
0	1	23	0	2	0	43	0.506977	9	0.414556	5	0.4802	1	0.278
0	2	21	0	1	0	49	0.476898	11	0.622273	2	0.541	1	0.25
0	2	21	0	2	0	49	0.469653	24	0.432208	4	0.2	10	0.7965
0	1	25	0	2	0	57	0.386789	20	0.34775	5	0.3308	5	0.2266
0	1	24	0	1	0	64	0.351328	4	0.23725	5	0.503	10	0.3498
0	1	24	0	2	0	58	0.382793	17	0.370412	6	0.2165	7	0.516
0	2	23	0	1	0	58	0.390897	24	0.392	5	0.2766	5	0.373
0	2	23	0	1	0	50	0.4627	6	0.335833	4	0.3995	4	0.4485
0	1	21	0	2	0	56	0.403893	13	0.386	4	0.4705	6	0.349667
0	2	25	0	1	0	42	0.56469	15	0.277667	2	0.408	7	0.318857
0	1	22	0	2	0	51	0.28902	28	0.384321	7	0.340286	6	0.408167
0	1	23	0	2	0	46	0.478304	22	0.422455	4	0.45375	10	0.3314
0	1	23	0	1	0	54	0.427796	23	0.298087	3	0.283	7	0.323714
0	1	24	0	2	0	24	1.016	27	0.531741	0	#DIV/0!	7	0.447429
0	2	25	0	2	0	56	0.422875	18	0.322111	3	0.251	7	0.321143
0	2	22	0	2	0	52	0.408712	15	0.437267	6	0.447	13	0.304846
0	2	25	0	1	1	52	0.444673	24	0.4705	3	0.226	2	0.225
0	2	24	0	2	0	47	0.472787	11	0.522727	4	0.449	5	0.6928
0	2	21	0	2	0	45	0.412289	11	0.378545	6	0.6885	5	0.2732
0	2	22	0	2	0	54	0.360389	11	0.372455	10	0.3757	7	0.495
0	2	24	0	1	1	52	0.441365	12	0.270417	3	0.283	2	0.258
0	1	24	0	2	0	54	0.335241	26	0.251115	3	0.299667	4	0.3955
0	1	23	0	2	0	40	0.58545	7	0.797143	5	0.3164	3	0.336
0	1	23	0	1	0	45	0.483867	22	0.337955	2	0.741	2	0.183
0	1	22	0	2	0	37	0.63427	10	0.3414	2	0.383	3	0.422
0	2	23	0	2	0	52	0.393654	14	0.347357	6	0.313667	3	0.272333
0	2	24	0	2	0	54	0.41237	13	0.379231	5	0.5098	5	0.3466
0	1	22	0	2	0	57	0.309018	9	0.423	4	0.36	1	0.4
0	1	22	0	1	0	46	0.488435	13	0.673923	5	0.3396	1	0.266
0	1	23	0	1	1	43	0.406465	12	0.303583	9	0.513778	13	0.465077
0	1	22	0	2	0	60	0.350317	25	0.38844	7	0.237857	6	0.305333
0	1	20	0	2	0	37	0.656324	11	0.416091	1	0.266	2	0.4745
0	1	20	0	1	1	45	0.512911	12	0.3595	1	0.453	4	0.21225
0	1	25	0	1	1	63	0.340698	25	0.35576	2	0.269	4	0.275
0	2	21	0	2	0	107	0.433019	48	0.345958	7	0.357	10	0.3598
0	2	21	0	1	1	47	0.467787	19	0.518947	4	0.33725	7	0.573429
0	2	21	0	2	0	97	0.206392	36	0.160556	6	0.194333	7	0.204571
0	1	21	0	2	0	67	0.337343	24	0.295667	6	0.308167	4	0.30375
0	1	20	0	1	1	43	0.553512	8	0.382	4	0.29975	5	0.6062
0	2	20	0	2	0	43	0.498256	30	0.432633	5	0.373	5	0.3298
0	2	21	0	1	0	48	0.460813	14	0.408071	4	0.329	11	0.439091
0	1	25	0	2	0	42	0.440357	17	0.471294	7	0.341714	4	0.44975
0	1	23	0	1	1	25	0.8128	14	0.611286	4	0.57475	2	0.3415
0	2	21	0	1	1	52	0.439769	15	0.4212	0	#DIV/0!	4	0.6705
0	2	21	0	1	1	57	0.332561	24	0.238708	1	0.128	9	0.375667
0	2	21	0	2	0	44	0.502705	15	0.483	3	0.244333	5	0.3198
0	1	21	0	2	0	42	0.566548	7	0.376	1	0.022	3	0.349667
0	2	24	0	2	0	53	0.440906	14	0.365214	1	0.25	5	0.463
0	2	23	0	2	0	46	0.514	13	0.633538	2	0.178	2	0.4745
0	2	22	0	2	0	37	0.648676	10	0.3797	1	0.4	0	#DIV/0!
0	1	20	0	2	0	52	0.429212	13	0.335538	4	0.27875	10	0.3598
0	1	22	0	2	0	80	0.279562	28	0.235357	3	0.327333	8	0.2665
0	2	22	0	2	0	56	0.425321	11	0.502727	3	0.310667	4	0.57025
0	2	23	0	2	0	38	0.571053	10	0.3664	3	0.356333	3	0.165333
0	2	19	0	2	0	49	0.468735	16	0.339375	3	0.239	4	0.254
0	2	19	0	2	0	51	0.421608	15	0.449733	7	0.371143	4	0.34975
0	2	19	0	1	0	23	1.00226	22	0.461045	2	0.538	3	0.599667
0	1	19	0	2	0	52	0.438173	13	0.424077	6	0.347	12	0.38025
0	2	18	0	2	0	64	0.364609	15	0.378667	1	0.25	8	0.2425
0	1	20	0	2	0	45	0.512067	15	0.411267	4	0.281	5	0.5332
0	2	19	0	2	0	44	0.49625	14	0.368786	5	0.3696	5	0.3898
0	2	20	0	2	0	53	0.440585	12	0.317833	3	0.438667	7	0.328429
0	2	20	0	2	0	54	0.333426	15	0.2698	0	#DIV/0!	1	1.016
0	2	19	0	1	0	53	0.413377	13	0.301077	1	0.566	1	0.366
0	1	25	0	2	0	45	0.5078	20	0.44555	4	0.50375	1	0.416
0	2	18	0	2	0	53	0.447604	12	0.459417	2	0.3055	6	0.4975
0	2	18	0	1	0	63	0.336286	24	0.3345	1	0.2	2	0.2
0	2	19	0	2	0	44	0.498545	10	0.3531	7	0.233143	8	0.301875
0	2	20	0	2	0	48	0.421375	14	0.449643	6	0.480167	1	0.25
0	1	26	0	1	0	28	0.859464	11	0.522	1	0.385	1	0.866
0	2	19	0	2	0	48	0.5035	29	0.369862	4	0.208	10	0.3598
0	1	19	0	2	0	43	0.534233	10	0.4882	4	0.39875	4	0.22075
0	1	20	0	2	0	54	0.428722	14	0.452071	4	0.46225	6	0.5385
0	2	20	0	2	0	50	0.45636	30	0.5767	4	0.458	9	0.348444
0	2	19	0	2	0	115	0.393939	32	0.411187	6	0.263833	5	0.2198
0	2	19	0	2	0	46	0.49363	11	0.252545	3	0.309	4	0.34975
0	2	20	0	2	0	46	0.487391	13	0.504538	3	0.193667	6	0.4025
0	1	23	0	2	0	43	0.543442	10	0.4516	2	0.816	4	0.5455
0	2	22	0	2	0	45	0.505578	13	0.420231	4	0.2955	3	0.594
0	2	20	0	1	0	45	0.536689	15	0.410867	0	#DIV/0!	2	0.433
0	2	20	0	2	0	63	0.322492	14	0.268857	3	0.345	4	0.308
0	2	18	0	2	0	38	0.612763	15	0.529667	3	0.238667	3	0.899333
0	1	20	0	2	0	29	0.810379	7	0.947	0	#DIV/0!	2	0.3915
0	2	20	0	2	0	44	0.487182	5	0.4298	6	0.320167	11	0.313364
0	1	19	0	2	0	54	0.427185	16	0.385062	5	0.3864	6	0.388667
0	2	18	0	2	0	38	0.6005	16	0.363187	5	0.2364	6	0.330333
0	2	21	0	2	0	46	0.250609	16	0.450688	5	0.3798	1	0.383
0	2	19	0	2	0	64	0.311516	13	0.273308	6	0.2915	5	0.1998
0	2	20	0	1	1	35	0.6172	5	0.5562	5	0.4864	5	0.6706
0	1	19	0	2	0	37	0.590595	14	0.427071	9	0.333111	4	0.299
0	1	24	0	2	0	48	0.501583	9	0.407111	2	0.3375	2	0.308
0	2	24	0	1	1	43	0.472837	12	0.261	1	0.716	1	0.316
0	2	23	0	1	1	58	0.387466	14	0.2855	6	0.382167	2	0.1915
0	2	22	0	1	1	49	0.430388	16	0.580875	4	0.43725	3	0.35
0	2	21	0	2	0	50	0.4497	24	0.343833	4	0.408	6	0.435833
0	2	22	0	2	0	57	0.370105	13	0.410308	7	0.243714	5	0.543
0	2	21	0	1	1	50	0.45336	49	0.426245	3	0.333333	6	0.311
0	1	24	0	2	0	43	0.53686	15	0.3142	3	0.477667	6	0.279833
0	1	23	0	1	1	45	0.489289	26	0.552192	4	0.3455	2	0.3
0	1	23	0	1	1	52	0.383712	21	0.370381	11	0.458818	3	0.594
0	2	23	0	1	1	49	0.38502	53	0.290434	4	0.3205	4	0.37825
0	2	23	0	2	0	48	0.459646	13	0.380538	5	0.4932	4	0.3665
0	2	23	0	2	0	46	0.445913	31	0.409097	2	0.358	4	0.26225
0	2	21	0	2	0	23	0.971087	6	0.5645	5	0.4796	3	0.699667
0	2	21	0	1	1	51	0.463412	11	0.419	4	0.3415	8	0.341875
0	1	23	0	2	0	36	0.436556	14	0.207643	6	0.428667	8	0.2145
0	2	24	0	2	0	43	0.508581	9	0.484889	5	0.463	2	0.706
0	2	23	0	1	1	46	0.48387	16	0.373688	6	0.235	8	0.524625
0	2	24	0	2	0	33	0.595061	23	0.48587	2	2.082	2	3.7145
0	1	27	0	2	0	54	0.40313	17	0.389941	5	0.5264	9	0.344222
0	1	19	0	2	0	52	0.41575	19	0.350632	9	0.330444	4	0.28325
0	1	24	0	2	0	63	0.356905	15	0.360867	10	0.2515	7	0.371143
0	1	24	0	1	1	30	0.1971	7	0.483	0	#DIV/0!	1	0.017
0	1	23	0	1	1	59	0.378102	25	0.34576	6	0.265333	7	0.286143
0	1	22	0	1	1	54	0.366722	22	0.445	10	0.3531	10	0.2368
0	1	23	0	2	0	61	0.350852	15	0.2954	5	0.3564	7	0.306857
0	1	22	0	1	1	55	0.386418	19	0.355053	8	0.29775	5	0.3216
0	1	22	0	1	1	51	0.434667	8	0.401875	4	0.47875	8	0.3825
0	1	23	0	1	1	47	0.400447	22	0.248318	7	0.234571	0	#DIV/0!
0	1	22	0	2	0	53	0.399415	16	0.307063	7	0.328286	6	0.3385
0	1	22	0	1	1	52	0.382442	18	0.299833	10	0.2547	3	0.255333
0	1	23	0	2	0	61	0.351131	17	0.330176	7	0.318857	7	0.304571
0	1	22	0	2	0	51	0.402824	12	0.309	2	0.408	4	0.329
0	1	23	0	1	1	38	0.605289	6	0.3775	3	0.627333	2	0.325
0	2	23	0	1	1	37	0.599865	9	0.699556	4	0.46375	5	0.6362
0	1	21	0	1	0	57	0.36793	20	0.30895	5	0.283	6	0.3055
0	1	22	0	2	0	37	0.565405	9	0.638444	8	0.510125	7	0.535
0	1	22	0	1	1	44	0.394136	23	0.386696	3	0.671667	5	0.363
0	1	23	0	2	0	43	0.513628	13	0.381615	2	0.316	4	0.52025
0	1	22	0	1	0	37	0.637865	23	0.460913	2	0.35	2	0.425
0	2	21	0	1	0	47	0.481957	15	0.420667	4	0.3705	5	0.6566
0	1	22	0	1	1	55	0.380636	40	0.3569	7	0.352143	4	0.504
0	2	21	0	1	0	55	0.406291	17	0.411529	8	0.264875	4	0.42875
0	1	22	0	1	1	48	0.483708	13	0.436846	3	0.433333	2	0.2915
0	2	21	0	1	1	21	0.952524	16	0.382063	3	1.549	9	0.621778
0	2	21	0	2	0	54	0.435519	9	0.493667	2	0.3745	6	0.324833
0	2	21	0	2	0	36	0.600972	8	0.7245	1	1.149	12	0.601
0	1	19	0	2	1	43	0.534419	4	1.94625	1	0.1	1	0.1
1	1	49	14	1	0	59	0.398881	10	0.4496	3	0.488667	2	0.351
1	2	61	38	1	0	52	0.451942	27	0.490407	1	0.483	2	0.6745
1	1	49	16	1	0	56	0.436321	10	0.5363	1	0.566	3	0.272
1	1	45	15	1	0	52	0.371231	21	0.34681	8	0.499625	10	0.4664
1	2	42	20	1	0	49	0.430327	15	0.445267	6	0.366333	13	0.325385
1	2	43	19	1	1	34	0.687235	9	0.495889	4	0.221	5	0.8194
1	2	46	2	1	1	49	0.454796	9	0.412	2	0.2665	7	0.352143
1	2	46	24	1	1	55	0.411055	16	0.41875	3	0.292	4	0.533
1	2	28	6	1	1	34	0.714235	16	0.544438	1	0.3	4	0.4955
1	2	29	8	1	1	54	0.406833	15	0.385267	5	0.473	7	0.387857
1	1	44	20	1	1	54	0.435259	23	0.462739	3	0.415333	5	0.343
1	2	54	28	1	1	65	0.295185	19	0.257737	4	0.279	4	0.554
1	2	56	32	1	1	28	0.853	11	0.348273	2	0.1835	10	0.3548
1	2	40	17	1	1	48	0.441417	18	0.543167	5	0.5492	6	0.302667
1	2	54	30	1	1	47	0.46134	15	0.468867	3	0.489333	6	0.288667
1	1	42	20	2	0	36	0.644861	9	0.706889	2	0.326	2	1.4635
1	1	41	16	1	1	46	0.443261	6	0.3665	12	0.338333	8	0.30425
1	1	37	15	1	1	54	0.40837	30	0.361033	7	0.318857	6	0.338667
1	2	33	11	1	0	50	0.28782	11	0.221091	0	#DIV/0!	8	0.304
1	2	39	17	2	0	43	0.533	6	0.2915	4	0.36225	3	0.383333
1	1	30	9	2	0	63	0.368032	22	0.362636	7	0.259143	9	0.438556
1	2	40	18	2	0	64	0.381	21	0.298714	1	0.183	4	0.3665
1	2	46	22	2	0	32	0.707969	10	0.3663	4	0.533	11	0.543545
1	2	50	28	1	1	61	0.365246	24	0.356708	5	0.373	12	0.416333
1	1	38	15	1	1	51	0.390627	25	0.3356	8	0.618125	9	0.352
1	2	48	21	2	0	51	0.434353	12	0.36125	5	0.4598	9	0.269667
1	1	36	13	2	0	56	0.425036	25	0.45304	2	0.3165	4	0.37875
1	2	30	8	1	1	40	0.52715	21	0.593286	3	0.544	4	0.591
1	2	28	4	1	1	51	0.415804	23	0.351217	5	0.4564	10	0.3649
1	2	42	20	1	1	49	0.444265	15	0.516333	4	0.56225	8	0.304
1	1	38	14	1	0	47	0.474511	22	0.319909	4	0.44275	5	0.463
1	2	40	18	2	0	57	0.421105	19	0.498737	3	0.332333	7	0.395
1	2	49	23	2	0	54	0.441685	8	0.580875	2	0.3915	11	0.333364
1	2	31	7	2	0	54	0.442611	19	0.514316	3	0.327333	5	0.2776
1	2	38	15	1	1	47	0.48017	11	0.385455	4	0.43725	3	0.566333
1	2	60	37	1	1	45	0.484711	18	0.238056	6	0.239667	5	0.4164
1	1	41	19	2	0	49	0.458878	19	0.399789	5	0.473	6	0.8325
1	2	42	15	2	0	62	0.359774	15	0.360867	6	0.226833	7	0.437714
1	2	42	11	1	0	66	0.361879	17	0.366471	2	0.225	2	0.35
1	1	37	14	2	0	49	0.475939	13	0.271538	3	0.487333	6	0.571833
1	2	49	23	1	0	57	0.420772	19	0.355053	1	0.2	0	#DIV/0!
1	2	37	8	2	0	62	0.300919	14	0.301	9	0.346111	13	0.283154
1	1	38	16	2	0	43	0.487698	12	0.378917	6	0.533	9	0.479222
1	2	37	15	1	0	39	0.578667	10	0.4214	7	0.242714	5	0.513
1	1	37	12	2	0	58	0.361259	20	0.27735	8	0.356	9	0.397889
1	1	47	23	1	0	51	0.431137	14	0.381929	7	0.383143	4	0.44125
1	2	52	30	2	0	45	0.502933	8	0.485	5	0.4236	9	0.538556
1	2	31	6	2	0	44	0.492818	18	0.384944	3	0.827667	10	0.3015
1	1	42	20	2	0	31	0.738677	15	0.5682	3	0.534	4	0.84925
1	2	61	36	2	0	47	0.396915	13	0.290846	4	0.38725	6	0.363667
1	2	26	4	1	1	45	0.489889	9	0.518222	6	0.409333	4	0.6135
1	2	50	20	1	1	45	0.509667	20	0.4394	2	0.4915	5	0.5662
1	2	23	1	2	0	52	0.448096	8	0.474625	2	0.283	3	0.383333
1	2	43	20	1	0	45	0.494356	15	0.546333	5	0.4874	9	0.451556
1	2	56	30	1	0	51	0.428471	8	0.456	7	0.359286	12	0.45525
1	1	34	9	2	0	63	0.349762	42	0.380595	4	0.32075	6	0.341333
1	1	58	36	2	0	44	0.511409	14	0.484429	3	0.455333	6	0.458
1	2	56	34	1	1	59	0.39578	9	0.340778	4	0.19975	4	0.34975
1	1	33	9	2	0	40	0.5235	14	0.493714	6	0.388667	7	0.352143
1	1	37	14	1	0	39	0.491821	9	0.531111	8	0.433875	9	0.644444
1	1	37	15	2	0	47	0.433851	20	0.3143	8	0.4325	8	0.359375
1	2	32	10	1	1	48	0.456667	8	0.662125	5	0.4028	2	0.6745
1	1	36	14	2	0	52	0.4545	15	0.473	4	0.31225	6	0.319333
1	1	34	10	2	0	55	0.399127	25	0.36312	4	0.2165	5	0.3198
1	1	40	17	1	1	38	0.601947	10	0.3498	4	0.50225	8	0.369125
1	1	27	4	1	1	37	0.648676	5	0.4864	4	0.24975	6	0.586333
1	2	31	7	2	0	44	0.449273	22	0.430727	6	0.6695	5	0.4064
1	1	34	9	1	1	63	0.321698	22	0.311182	6	0.558333	6	0.4165
1	2	39	17	1	0	44	0.498455	15	0.370867	3	0.500667	4	0.887
1	1	35	13	1	0	40	0.59085	15	0.542533	4	0.28725	3	1.04933
1	1	30	8	1	1	58	0.385948	30	0.4175	4	0.3245	2	0.15
1	1	27	5	1	0	39	0.472154	10	0.4431	3	0.557667	6	0.358
1	1	28	5	1	1	48	0.504188	16	0.443563	3	0.216333	9	0.414556
1	2	24	1	1	1	53	0.388113	15	0.399733	6	0.444167	9	0.316444
1	1	25	3	1	1	64	0.343781	13	0.292077	3	0.410667	4	0.24575
1	2	27	6	2	1	48	0.447625	22	0.410318	5	0.353	1	0.316
